# Supplementary material for: Differentially Methylated DNA Regions in Monozygotic Twin Pairs Discordant for Rheumatoid Arthritis: An Epigenome-Wide Study
Source: Front Immunol. 2016 Nov 17;7:510. doi: 10.3389/fimmu.2016.00510 (PMC5112246; doi:10.3389/fimmu.2016.00510)
Supplement: Supplementary file 3 [file table_1.xls]

## Sheet: Sheet1
Phenotype	DMR ranking	Chromosome	Start	End	Area	Uncorrected p value	FDR	FWER	Suggestive DMR	Length in bp	#genes	Repl gene	Gene name	Number of CpGs by Liu et al.	Beta value by Liu et al.	Number of CpG replicated in twins	Number of CpGs hypomethylated in twins	Number of CpGs hypermethylated in twins	Fold change twins	Methylation difference twins
RA	1	1	153508511	153508875	12.3265	0.000112565	0.0678767	0.0505145	TRUE	364	1	1	S100A6	1	-0.01	15	12	3	0.326702	0.0374997
RA	2	11	4629195	4629609	5.11385	0.00498841	0.951747	0.861553	TRUE	414	1	1	TRIM68	2	0.0014	13	12	1	0.351611	0.00982505
RA	3	15	91473059	91473569	5.1115	0.00499433	0.951747	0.861553	TRUE	510	1	1	UNC45A	4	0.008375	27	18	9	0.591535	-0.0915361
RA	4	12	12848977	12849159	3.98698	0.00983463	0.951747	0.982226	TRUE	182	1	1	GPR19	2	0.0197	17	11	6	0.392985	-0.156166
RA	5	13	36872048	36872346	3.74907	0.0115912	0.951747	0.990645	TRUE	298	1	1	C13orf38	2	-0.00065	18	16	2	0.659847	-0.059285
RA	6	14	50319120	50319603	3.6115	0.0127761	0.951747	0.993452	TRUE	483	1	1	SDCCAG1	4	0.01375	14	2	12	1.8819	0.0255551
RA	10	14	64931880	64932036	3.05571	0.0203802	0.951747	1	FALSE	156	1	1	AKAP5	3	0.0109667	13	8	5	2.18975	0.0264841
RA	11	4	165878085	165878317	3.00131	0.0214659	0.951747	1	FALSE	232	2	1	TRIM61	1	-0.0157	15	3	12	2.54524	0.0686624
RA	14	11	71823750	71823885	2.70739	0.029144	0.951747	1	FALSE	135	1	1	C11orf51	4	0.009675	11	4	7	1.37614	0.0208613
RA	15	19	55851168	55851365	2.5119	0.0361586	0.951747	1	FALSE	197	1	1	SUV420H2	7	0.00751429	22	9	13	1.98232	0.0339423
RA	16	4	54232415	54232638	2.42136	0.0401843	0.951747	1	FALSE	223	1	1	SCFD2	7	0.00554286	44	22	22	1.33419	NaN
RA	17	1	182573155	182573613	2.28145	0.0474773	0.951747	1	FALSE	458	1	1	RGS16	1	0.0126	16	13	3	0.603672	-0.113058
RA	19	18	33078016	33078285	2.2263	0.050752	0.951747	1	FALSE	269	1	1	INO80C	2	0.007	14	6	8	1.80982	NaN
RA	20	17	259755	259930	2.22349	0.0509046	0.951747	1	FALSE	175	1	1	C17orf97	1	0.0137	18	11	7	0.592576	NaN
RA	21	8	26435291	26435313	2.2213	0.0510527	0.951747	1	FALSE	22	1	1	DPYSL2	9	0.00354444	35	15	20	1.71006	0.0201584
RA	22	7	132766817	132766962	2.20811	0.0518451	0.951747	1	FALSE	145	1	1	CHCHD3	6	0.00408333	24	14	10	0.95479	0.0114962
RA	23	14	23451963	23451983	2.17701	0.0539453	0.951747	1	FALSE	20	1	1	JUB	2	0.0097	22	11	11	0.719092	-0.0316586
RA	24	5	162886885	162887199	2.17152	0.0543126	0.951747	1	FALSE	314	2	1	HMMR	8	0.007875	14	5	9	2.18963	NaN
RA	24	5	162886885	162887199	2.17152	0.0543126	0.951747	1	FALSE	314	2	2	NUDCD2	8	0.007875	7	3	4	1.48599	0.0170829
RA	25	8	98656259	98656567	2.04237	0.0641295	0.951747	1	FALSE	308	1	1	MTDH	5	0.00296	14	6	8	1.71846	NaN
SMK	1	6	32145071	32146779	17.8371	0	0	0	TRUE	1708	3	1	AGPAT1	5	0.00728889	67	26	41	0.891014	-0.013061
SMK	1	6	32145071	32146779	17.8371	0	0	0	TRUE	1708	3	2	RNF5	5	0.013075	10	3	7	0.942494	-0.00190361
SMK	1	6	32145071	32146779	17.8371	0	0	0	TRUE	1708	3	3	RNF5P1	5	0.013075	28	14	14	0.673214	-0.0155153
SMK	3	12	3862221	3862497	5.75674	0.000348376	0.08152	0.26754	TRUE	276	1	1	EFCAB4B	5	-0.0135	28	21	7	1.31059	0.00340272
SMK	4	1	75198599	75199117	4.54312	0.000816723	0.143335	0.507016	TRUE	518	2	1	CRYZ	5	-0.0127	8	4	4	0.652128	-0.0253252
SMK	4	1	75198599	75199117	4.54312	0.000816723	0.143335	0.507016	TRUE	518	2	2	TYW3	5	-0.0127	8	4	4	0.824232	-0.0113353
SMK	5	1	153508511	153508755	4.08676	0.00115818	0.162608	0.647334	TRUE	244	1	1	S100A6	5	-0.01	15	12	3	1.34108	-0.0230269
SMK	6	15	22833213	22833975	3.68566	0.00171304	0.200426	0.779233	TRUE	762	1	1	TUBGCP5	5	-0.0276	15	4	11	0.726252	-0.0177037
SMK	8	15	64673455	64673872	3.37594	0.00231982	0.203564	0.858746	TRUE	417	1	1	KIAA0101	5	-0.0386	12	6	6	0.717723	-0.0191527
SMK	9	17	46018809	46019184	2.89719	0.00387828	0.302506	0.946679	TRUE	375	1	1	PNPO	5	0.0109	12	9	3	1.30431	0.0221576
SMK	11	4	118006405	118006808	2.41764	0.0066849	0.426618	0.988775	TRUE	403	1	1	TRAM1L1	5	-0.029	13	6	7	0.784554	-0.0183138
SMK	12	7	156685824	156685988	2.31228	0.00763774	0.435486	0.993452	TRUE	164	1	1	LMBR1	5	0.0026	21	14	7	0.913876	-0.0042851
SMK	13	3	93781614	93781778	2.27062	0.00806456	0.435486	0.995323	TRUE	164	1	1	NSUN3	5	0.0021	19	10	9	1.14108	0.000627695
SMK	14	10	29698447	29698685	2.16595	0.00923543	0.438153	0.998129	TRUE	238	1	0	NA	NA	NA	NA	NA	NA	1.51494	0.415378
SMK	15	19	56135916	56136210	2.14004	0.00956996	0.438153	0.998129	TRUE	294	1	1	ZNF784	5	0.0219	14	3	11	0.840841	-0.00508923
SMK	16	14	105767366	105767520	2.10965	0.0099864	0.438153	0.998129	TRUE	154	1	1	BRF1	5	-0.00126	77	49	28	1.04104	0.00677063
SMK	17	11	47270335	47270581	2.04505	0.0108966	0.449964	1	FALSE	246	2	1	ACP2	5	0.00944	8	3	5	0.862899	-0.0312006
SMK	17	11	47270335	47270581	2.04505	0.0108966	0.449964	1	FALSE	246	2	2	NR1H3	5	0.0113167	27	14	13	0.880515	-0.00407335
SMK	18	5	87564621	87564800	1.98747	0.0118713	0.462982	1	FALSE	179	1	1	TMEM161B	5	0.0136667	13	9	4	1.23947	0.00235364
SMK	20	1	98386209	98386697	1.81114	0.0157461	0.55269	1	FALSE	488	1	1	DPYD	5	-0.01614	23	17	6	1.08346	-0.00945667
SMK	22	11	65547778	65547924	1.70805	0.0187293	0.597634	1	FALSE	146	1	1	DKFZp761E198	5	0.0091	18	9	9	1.13324	0.0140332
SMK	23	8	26435291	26435318	1.65959	0.0204238	0.61323	1	FALSE	27	1	1	DPYSL2	5	0.00354444	35	15	20	0.960426	-0.00134503
SMK	24	15	91473059	91473386	1.6377	0.0212613	0.61323	1	FALSE	327	1	1	UNC45A	5	0.008375	27	18	9	1.07553	0.013503
SMK	25	1	25558918	25559068	1.61302	0.0222938	0.61323	1	FALSE	150	1	1	SYF2	5	0.0162857	16	9	7	1.15704	0.00121897
TRT	1	6	32145071	32146779	14.8359	9.23649e-07	0.000836826	0.000935454	TRUE	1708	3	1	AGPAT1	5	0.00728889	67	26	41	1.10282	0.0144623
TRT	1	6	32145071	32146779	14.8359	9.23649e-07	0.000836826	0.000935454	TRUE	1708	3	2	RNF5	5	0.013075	10	3	7	1.0269	-0.0131859
TRT	1	6	32145071	32146779	14.8359	9.23649e-07	0.000836826	0.000935454	TRUE	1708	3	3	RNF5P1	5	0.013075	28	14	14	1.3838	0.0482796
TRT	2	19	9785295	9786115	4.74325	0.000212439	0.0875878	0.188026	TRUE	820	1	1	ZNF562	5	-0.0174	14	4	10	0.700672	-0.052755
TRT	5	1	202310824	202311278	3.48924	0.000968908	0.14238	0.601497	TRUE	454	1	1	UBE2T	5	0.0130333	9	2	7	0.651824	-0.0319694
TRT	9	19	55851016	55851365	2.94869	0.00205697	0.207068	0.850327	TRUE	349	1	1	SUV420H2	5	0.00751429	22	9	13	0.867613	-0.00725096
TRT	11	12	3862221	3862457	2.38662	0.0045305	0.323314	0.985968	TRUE	236	1	1	EFCAB4B	5	-0.0135	28	21	7	0.925058	0.00560153
TRT	12	5	87564621	87564747	2.37403	0.00461363	0.323314	0.986904	TRUE	126	1	1	TMEM161B	5	0.0136667	13	9	4	0.915327	0.0244838
TRT	13	1	153508511	153508755	2.36636	0.00465519	0.323314	0.988775	TRUE	244	1	1	S100A6	5	-0.01	15	12	3	1.16301	-0.0254176
TRT	14	8	98656243	98656567	2.31946	0.00499602	0.323314	0.991581	TRUE	324	1	1	MTDH	5	0.00296	14	6	8	0.831341	-0.00207078
TRT	15	1	75198768	75199117	2.13287	0.00645169	0.389682	1	FALSE	349	2	1	CRYZ	5	-0.0127	8	4	4	1.24865	0.0206791
TRT	15	1	75198768	75199117	2.13287	0.00645169	0.389682	1	FALSE	349	2	2	TYW3	5	-0.0127	8	4	4	1.12199	0.0256563
TRT	17	11	4629195	4629606	2.01557	0.00769123	0.403769	1	FALSE	411	1	1	TRIM68	5	0.0014	13	12	1	1.20071	-0.00819843
TRT	18	2	219157083	219157119	1.9863	0.00802189	0.403769	1	FALSE	36	1	1	PNKD	5	0.00562727	38	20	18	1.07824	0.014681
TRT	19	17	41277006	41277392	1.90065	0.00921063	0.439202	1	FALSE	386	1	1	BRCA1	5	-0.0001	42	13	29	0.944696	0.00423142
TRT	22	6	34724739	34724756	1.77846	0.0112731	0.464248	1	FALSE	17	1	1	SNRPC	5	0.01675	13	5	8	0.844002	-0.0420077
TRT	23	4	54232415	54232638	1.74432	0.0119733	0.471643	1	FALSE	223	1	1	SCFD2	5	0.00554286	44	22	22	0.968627	-0.00631686
TRT	24	14	50319120	50319573	1.64609	0.0143858	0.513226	1	FALSE	453	1	1	SDCCAG1	5	0.01375	14	2	12	0.828583	-0.0160557
CCP	1	1	75198211	75199117	6.00097	0.000898859	0.193873	0.583723	TRUE	906	2	1	CRYZ	5	-0.0127	8	4	4	0.681379	-0.0372174
CCP	1	1	75198211	75199117	6.00097	0.000898859	0.193873	0.583723	TRUE	906	2	2	TYW3	5	-0.0127	8	4	4	0.691616	-0.0476134
CCP	2	19	37701393	37701738	5.4302	0.00115005	0.193873	0.712816	TRUE	345	1	1	ZNF585B	5	0.01235	10	5	5	0.548056	-0.0528601
CCP	4	1	153508511	153508839	5.16416	0.00136051	0.193873	0.770814	TRUE	328	1	1	S100A6	5	-0.01	15	12	3	1.50749	-0.00285252
CCP	7	20	13200685	13200982	3.65873	0.00314058	0.247894	0.964453	TRUE	297	1	1	ISM1	5	0.0101	41	17	24	0.849067	-0.0114961
CCP	8	6	32145923	32146779	3.39029	0.00360494	0.247894	0.974743	TRUE	856	2	1	AGPAT1	5	0.00728889	67	26	41	0.952693	-0.00670686
CCP	8	6	32145923	32146779	3.39029	0.00360494	0.247894	0.974743	TRUE	856	2	2	RNF5	5	0.013075	10	3	7	0.998949	0.00698114
CCP	9	12	12848977	12849229	2.90307	0.00462193	0.247894	0.985033	TRUE	252	1	1	GPR19	5	0.0197	17	11	6	1.21263	0.000184831
CCP	10	6	32145071	32145543	2.70191	0.00520171	0.247894	0.988775	TRUE	472	1	1	RNF5P1	5	0.013075	28	14	14	0.817252	-0.0187978
CCP	11	11	4629195	4629667	2.59141	0.00560633	0.247894	0.991581	TRUE	472	1	1	TRIM68	5	0.0014	13	12	1	1.37677	0.0116069
CCP	13	5	1594579	1594863	2.4119	0.00642508	0.247894	0.993452	TRUE	284	1	1	SDHAP3	5	0.0141	21	15	6	1.18375	-0.0189709
CCP	14	15	22833308	22833975	2.3707	0.00662875	0.247894	0.995323	TRUE	667	1	1	TUBGCP5	5	-0.0276	15	4	11	0.797041	-0.0253518
CCP	15	2	219157083	219157119	2.32354	0.00692203	0.247894	0.995323	TRUE	36	1	1	PNKD	5	0.00562727	38	20	18	0.931764	-0.0156852
CCP	16	1	154474530	154475269	2.23236	0.0075697	0.247894	0.995323	TRUE	739	1	1	TDRD10	5	-0.02475	23	16	7	0.909962	-0.000564907
CCP	17	17	259755	259980	2.20132	0.00780867	0.247894	0.995323	TRUE	225	1	1	C17orf97	5	0.0137	18	11	7	1.21926	0.020975
CCP	18	19	58951434	58951684	2.19247	0.0078657	0.247894	0.995323	TRUE	250	1	1	ZNF132	5	0.0152	13	3	10	1.14676	0.00542456
CCP	19	5	140810051	140810161	2.10458	0.0085799	0.247894	0.996258	TRUE	110	1	1	PCDHGA4	5	0.0156222	264	141	123	1.0173	0.00257752
CCP	20	1	165738180	165738563	2.09193	0.00869803	0.247894	0.996258	TRUE	383	1	1	TMCO1	5	0.00612	15	10	5	1.16594	0.00612686
CCP	21	8	41166990	41167278	2.01798	0.00944617	0.255435	0.997194	TRUE	288	1	1	SFRP1	5	0.0113	37	13	24	0.958602	0.00111131
CCP	22	10	82167757	82168043	1.96781	0.00996756	0.255435	0.997194	TRUE	286	1	1	C10orf58	5	-0.00125	26	7	19	0.941008	-0.0095612
