# Supplementary material for: Differentially Methylated DNA Regions in Monozygotic Twin Pairs Discordant for Rheumatoid Arthritis: An Epigenome-Wide Study
Source: Front Immunol. 2016 Nov 17;7:510. doi: 10.3389/fimmu.2016.00510 (PMC5112246; doi:10.3389/fimmu.2016.00510)
Supplement: Supplementary file 4 [file table_2.xls]

## Sheet: Sheet7 (2)
Supplementary data 1. Regression coefficients for smoking, RA , treatment and anti-CCP in the genome wide significant DMR.
IlmnID	Smoking regression coefficient	p-value	Treatment regression coefficient	p-value	Rheumatoid arthritis regression coeffient	p-value	anti-CCP regression coefficient	p-value
cg01052103	-0.0565694	0.0991299	0.102468	0.0565786	-0.0686045	0.936474	-0.0395535	0.48529
cg01074928	0.00353152	0.747165	0.0667211	0.160584	-0.0863696	0.489886	-0.00425608	0.903432
cg01466825	-0.0135904	0.397521	0.0656119	0.131637	-0.0695394	0.612685	-0.00134491	0.542838
cg01719529	-0.010307	0.400261	0.0362516	0.4938	-0.026381	0.554873	-0.0170773	0.247679
cg02260340	-0.0102496	0.564641	0.0309788	0.867661	-0.035971	0.958156	-0.0168041	0.963979
cg02525705	-0.0626393	0.292647	0.10797	0.0293556	-0.0644362	0.463695	-0.0742984	0.559641
cg02973270	-0.0149462	0.200958	0.0325439	0.112413	-0.00836421	0.540386	-0.0237957	0.0340101
cg03199124	-0.0342212	0.231618	0.0900094	0.10212	-0.0770668	0.793646	-0.0360163	0.448366
cg03237964	-0.0225393	0.136557	0.0466576	0.531625	-0.0269592	0.343306	-0.0172821	0.206869
cg03718284	-0.0303622	0.243306	0.0334366	0.371016	-0.00682966	0.729398	-0.010644	0.533008
cg06529658	-0.0193188	0.149268	0.0694294	0.0418617	-0.074075	0.636054	-0.0200535	0.289107
cg06570818	-0.0283198	0.232568	0.0975974	0.230489	-0.077083	0.753233	-0.0250652	0.242633
cg07482220	-0.0521422	0.159394	0.120687	0.230284	-0.0826667	0.698958	-0.0352112	0.292379
cg08049198	-0.00320494	0.532189	0.0397661	0.586724	-0.0428771	0.823794	-0.00872384	0.666212
cg08450897	-0.022069	0.121023	0.0472058	0.38393	-0.0399669	0.581958	-0.0189823	0.282446
cg09043226	0.0533286	0.273954	0.0571955	0.275442	-0.129471	0.0979147	0.0315149	0.458922
cg09301199	-0.0513602	0.0507755	0.0718717	0.409519	-0.0296718	0.278438	-0.0343587	0.227501
cg10023837	-0.0346545	0.211249	0.0967724	0.183308	-0.0751716	0.785549	-0.0348304	0.295806
cg11043450	-0.0294298	0.367655	0.0512322	0.326745	-0.0346317	0.947992	-0.0079914	0.762953
cg11658047	-0.0232106	0.396281	0.0789122	0.0744048	-0.0752329	0.473156	-0.013998	0.544308
cg13763617	-0.0219479	0.292692	0.0250376	0.368581	-0.00911918	0.771125	-0.0113817	0.551947
cg14771938	0.000988206	0.789303	0.0527773	0.259566	-0.0607642	0.711956	-0.0164697	0.4214
cg15124201	-0.027352	0.285647	0.0895717	0.633282	-0.0757988	0.540685	-0.0114795	0.690181
cg15982308	-0.0287291	0.0841646	0.0614973	0.206903	-0.0421235	0.510607	-0.0272168	0.26363
cg17188367	-0.0551195	0.102388	0.0327514	0.990372	0.000629323	0.317939	-0.0232274	0.948404
cg18191873	-0.026031	0.101765	0.0701867	0.054037	-0.0612051	0.903362	-0.0200128	0.372741
cg18928683	-0.0460212	0.142545	0.0705567	0.804859	-0.0397997	0.384168	-0.0393102	0.706356
cg19007101	-0.0562461	0.0858163	0.0552301	0.0701654	-0.00820733	0.930845	-0.0221293	0.300354
cg20008357	-0.00199063	0.810315	0.0103278	0.398595	-0.00784265	0.386251	-0.0148095	0.991614
cg22673001	-0.00964781	0.377515	0.042504	0.348408	-0.0370329	0.817498	-0.0119764	0.266761
cg23464264	-0.0292489	0.194459	0.0447924	0.835558	-0.0316949	0.521723	-0.0335558	0.785292
cg24425483	-0.0393874	0.110808	0.0377842	0.0893485	-0.00340046	0.972937	-0.0194534	0.678644
cg24534346	-0.0257697	0.0976154	0.0342317	0.0548019	-0.0132888	0.976635	-0.0143331	0.299325
cg25733934	-0.0112317	0.933009	0.0767587	0.0779288	-0.0805725	0.232613	-0.0151581	0.311385
cg26340737	-0.00373247	0.766153	0.0605784	0.567461	-0.0759846	0.730555	-0.0139985	0.857654
cg27370696	-0.0433756	0.153619	0.103674	0.155581	-0.0755147	0.799534	-0.022385	0.467182
