# Supplementary material for: Differentially Methylated DNA Regions in Monozygotic Twin Pairs Discordant for Rheumatoid Arthritis: An Epigenome-Wide Study
Source: Front Immunol. 2016 Nov 17;7:510. doi: 10.3389/fimmu.2016.00510 (PMC5112246; doi:10.3389/fimmu.2016.00510)
Supplement: Supplementary file 5 [file table_3.xls]

## Sheet: RA
# GREAT version 3.0.0	Species assembly: hg19	Association rule: Two nearest genes: 1000000 bp max extension, curated regulatory domains included
# Ontology	Term Name	Binom Rank	Binom Raw P-Value	Binom FDR Q-Val	Binom Fold Enrichment	Binom Observed Region Hits	Binom Region Set Coverage	Hyper Rank	Hyper FDR Q-Val	Hyper Fold Enrichment	Hyper Observed Gene Hits	Hyper Total Genes	Hyper Gene Set Coverage
MSigDB Perturbation	Genes up-regulated in HeLa cells (cervical cancer) after simultaneus knockdown of all three MBD (methyl-CpG binding domain) proteins MeCP2, MBD1 and MBD2 [GeneID=4204;4152;8932] by RNAi.	1	3.32015e-15	1.1169e-11	2.40465	95	0.157546	5	0.0187455	1.53677	90	940	0.0800712
MSigDB Perturbation	Genes up-regulated in poorly differentiated thyroid carcinoma (PDTC) compared to normal thyroid tissue.	2	2.57072e-09	4.32396e-06	2.07934	75	0.124378	1	0.000227173	1.91142	73	613	0.0649466
MSigDB Perturbation	Genes within amplicon 17q21-q25 identified in a copy number alterations study of 191 breast tumor samples.	8	5.31773e-07	0.00022361	3.43179	23	0.0381426	4	0.00559955	2.08253	41	316	0.0364769
MSigDB Predicted Promoter Motifs	Motif SCGGAAGY matches ELK1: ELK1, member of ETS oncogene family	1	1.88244e-14	1.1577e-11	2.20273	106	0.175788	1	0.00359062	1.52265	109	1149	0.0969751
MSigDB Oncogenic Signatures	Genes up-regulated in TIG3 cells (fibroblasts) upon knockdown of EED [Gene ID=8726] gene.	1	1.25458e-07	2.34607e-05	3.4912	25	0.0414594	2	0.0660064	2.03819	24	189	0.0213523
MSigDB Immunologic Signatures	Genes up-regulated in comparison of unstimulated peripheral blood mononuclear cells (PBMC) 1 day after stimulation with YF17D vaccine versus PBMC 21 days after the stimulation.	5	5.73277e-07	0.000218992	3.2105	25	0.0414594	2	0.0378918	2.4028	25	167	0.022242
MSigDB Immunologic Signatures	Genes up-regulated in comparison of unstimulated dendritic cells (DC) at 0 h versus DCs stimulated with LPS (TLR4 agonist) for 8 h.	7	2.9044e-06	0.000792487	2.78485	27	0.0447761	1	0.0600489	2.34254	27	185	0.0240214

## Sheet: Smoking
# GREAT version 3.0.0	Species assembly: hg19	Association rule: Two nearest genes: 1000000 bp max extension, curated regulatory domains included
# Ontology	Term Name	Binom Rank	Binom Raw P-Value	Binom FDR Q-Val	Binom Fold Enrichment	Binom Observed Region Hits	Binom Region Set Coverage	Hyper Rank	Hyper FDR Q-Val	Hyper Fold Enrichment	Hyper Observed Gene Hits	Hyper Total Genes	Hyper Gene Set Coverage
GO Biological Process	RNA processing	10	5.69625e-13	5.94689e-10	2.39522	82	0.116809	20	0.00053852	1.70721	83	667	0.0631179
GO Biological Process	mRNA metabolic process	19	7.74998e-10	4.25841e-07	2.2221	70	0.0997151	49	0.0491375	1.53675	69	616	0.0524715
GO Biological Process	mRNA processing	24	5.78805e-09	2.5178e-06	2.3811	55	0.0783476	27	0.00269528	1.84943	55	408	0.0418251
GO Biological Process	positive regulation of DNA repair	109	0.000252637	0.0241976	4.02934	10	0.014245	41	0.0378495	4.25774	9	29	0.00684411
GO Cellular Component	H4/H2A histone acetyltransferase complex	25	3.97564e-06	0.000201167	9.08863	8	0.011396	16	0.0496272	5.14477	6	16	0.00456274
GO Cellular Component	nuclear body	27	4.23016e-06	0.000198191	2.18521	41	0.0584046	15	0.0242968	1.78949	39	299	0.0296578
MSigDB Perturbation	Genes up-regulated 9 h after induction of HoxA5 [GeneID=3205] expression in a breast cancer cell line.	35	1.20061e-05	0.00115395	2.18836	37	0.0527065	2	0.00123037	2.37204	37	214	0.0281369
MSigDB Perturbation	Genes down-regulated in OV-90 cells (ovarian cancer) exposed to ascites which inhibited invasion.	43	3.6316e-05	0.0028411	2.32562	29	0.0413105	5	0.00319195	2.57239	27	144	0.0205323

## Sheet: Treatment
# GREAT version 3.0.0	Species assembly: hg19	Association rule: Two nearest genes: 1000000 bp max extension, curated regulatory domains included
# Ontology	Term Name	Binom Rank	Binom Raw P-Value	Binom FDR Q-Val	Binom Fold Enrichment	Binom Observed Region Hits	Binom Region Set Coverage	Hyper Rank	Hyper FDR Q-Val	Hyper Fold Enrichment	Hyper Observed Gene Hits	Hyper Total Genes	Hyper Gene Set Coverage
GO Biological Process	mitochondrion organization	22	1.32746e-07	6.29938e-05	2.42802	44	0.0485651	22	0.0289969	1.89115	40	227	0.0237954
MSigDB Predicted Promoter Motifs	Motif SCGGAAGY matches ELK1: ELK1, member of ETS oncogene family	1	4.40126e-18	2.70677e-15	2.10227	152	0.16777	2	0.0249233	1.35438	145	1149	0.0862582
MSigDB Immunologic Signatures	Genes up-regulated in comparison of control conventional dendritic cells (cDC) at 6 h versus cDCs infected with Newcastle disease virus (NDV) at 6 h.	2	3.69675e-08	3.5304e-05	2.82097	37	0.0408389	2	0.0416168	2.01952	35	186	0.0208209
MSigDB Immunologic Signatures	Genes up-regulated in comparison of NKT cells versus erythroblasts.	13	2.51817e-06	0.000369977	2.3267	38	0.0419426	3	0.0577382	1.97242	34	185	0.0202261
MSigDB Immunologic Signatures	Genes down-regulated in comparison of thymus regulatory T cells versus thymus conventional T cells.	27	1.70956e-05	0.00120936	2.10878	39	0.0430464	1	0.0441273	2.05512	36	188	0.0214158
MSigDB Immunologic Signatures	Genes up-regulated in comparison of CD8 T cells versus NKT cells.	38	5.67373e-05	0.0028518	2.08489	35	0.0386314	4	0.0454398	1.94627	35	193	0.0208209

## Sheet: Anti-CCP
# GREAT version 3.0.0	Species assembly: hg19	Association rule: Two nearest genes: 1000000 bp max extension, curated regulatory domains included
# Ontology	Term Name	Binom Rank	Binom Raw P-Value	Binom FDR Q-Val	Binom Fold Enrichment	Binom Observed Region Hits	Binom Region Set Coverage	Hyper Rank	Hyper FDR Q-Val	Hyper Fold Enrichment	Hyper Observed Gene Hits	Hyper Total Genes	Hyper Gene Set Coverage
GO Biological Process	regulation of cellular response to stress	20	1.05935e-05	0.0055298	2.0298	44	0.077193	1	0.0388777	2.11191	42	335	0.0392157
MSigDB Immunologic Signatures	Genes up-regulated in comparison of polysome bound (translated) mRNA versus total mRNA 4 h after LPS (TLR4 agonist) stimulation.	1	1.44479e-07	0.000275956	2.96232	31	0.054386	1	0.00623679	2.5443	29	192	0.0270775
